# Supplementary material for: Enhanced Cyclability of Cr8O21 Cathode for PEO-Based All-Solid-State Lithium-Ion Batteries by Atomic Layer Deposition of Al2O3
Source: Materials (Basel). 2021 Sep 17;14(18):5380. doi: 10.3390/ma14185380 (PMC8468447; doi:10.3390/ma14185380)
Supplement: Supplementary file 1 [file materials-14-05380-s001.zip]

Archive with 1 entries (1 files):
- materials-1359895-supplementary.pdf
